# Supplementary material for: Pharmacological Inhibition of the VCP/Proteasome Axis Rescues Photoreceptor Degeneration in RHOP23H Rat Retinal Explants
Source: Biomolecules. 2021 Oct 16;11(10):1528. doi: 10.3390/biom11101528 (PMC8534135; doi:10.3390/biom11101528)
Supplement: Supplementary file 1 [file biomolecules-11-01528-s001.zip]

Archive with 1 entries (1 files):
- biomolecules-1360836-supplementary.pdf
